# Supplementary material for: Current distribution of the invasive mosquito species, Aedes koreicus [Hulecoeteomyia koreica] in northern Italy
Source: Parasit Vectors. 2015 Dec 1;8:614. doi: 10.1186/s13071-015-1208-4 (PMC4666031; doi:10.1186/s13071-015-1208-4)
Supplement: Additional file 1: — List of municipalities currently positive (July 2015) for Aedes koreicus and Aedes albopictus in northern Italy. (XLS 47 kb) [file 13071_2015_1208_MOESM1_ESM.xls]

## Sheet: municipalities
year of first record of Ae. koreicus	province	municipality	ISTAT code	positive for Ae. koreikus	positive for Ae. albopictus
2012	Belluno	Agordo	025001	1	0
2014	Trento	Ala	022001	0	1
2012	Belluno	Alano di Piave	025002	1	1
2012	Belluno	Alleghe	025003	0	0
2015	Treviso	Altivole	026001	1	1
2011	Belluno	Arsiè	025004	1	1
2014	Vicenza	Asiago	024009	0	0
2015	Treviso	Asolo	026003	1	1
2015	Pordenone	Aviano	093004	1	1
2015	Vicenza	Bassano del Grappa	024012	1	1
2011	Belluno	Belluno	025006	1	1
2014	Trento	Bieno	022015	0	0
2012	Trento	Borgo Valsugana	022022	1	1
2012	Treviso	Borso del Grappa	026004	1	1
2015	Verona	Bosco Chiesanuova	023011	0	0
2015	Pordenone	Budoia	093008	1	1
2012	Belluno	Calalzo di Cadore	025008	0	0
2015	Vicenza	Campolongo sul Brenta	024023	1	1
2012	Belluno	Canale d'Agordo	025023	0	0
2015	Pordenone	Caneva	093009	1	1
2015	Treviso	Castelcucco	026011	0	1
2013	Trento	Castello Tesino	022048	0	0
2014	Trento	Castelnuovo	022049	1	0
2015	Treviso	Cavaso del Tomba	026014	1	1
2014	Trento	Cavizzana	022054	0	0
2014	Trento	Cembra	022055	0	0
2012	Belluno	Cencenighe Agordino	025010	0	0
2011	Belluno	Cesiomaggiore	025011	1	1
2012	Belluno	Chies d'Alpago	025012	1	0
2014	Verona	Cerro Veronese	023026	1	1
2012	Belluno	Cibiana di Cadore	025013	0	0
2013	Trento	Cinte Tesino	022059	0	0
2012	Vicenza	Cismon del Grappa	024031	1	1
2012	Treviso	Cison di Valmarino	026018	1	1
2014	Lecco	Colico	097023	0	1
2012	Belluno	Colle S. Lucia	025014	0	0
2014	Trento	Comano Terme	022228	0	0
2012	Vicenza	Conco	024033	0	0
2014	Trento	Condino	022066	0	0
2012	Treviso	Cornuda	026023	0	1
2014	Bergamo	Costa Volpino	016086	0	1
2012	Treviso	Crespano del Grappa	026024	0	1
2012	Treviso	Crocetta del Montello	026025	0	1
2014	Brescia	Darfo Boario terme	017065	0	1
2014	Brescia	Desenzano del Garda	017067	0	1
2015	Belluno	Domegge di Cadore	025018	1	1
2014	Brescia	Edolo	017068	0	0
2012	Vicenza	Enego	024039	1	0
2013	Pordenone	Erto e Casso	093019	0	0
2012	Belluno	Falcade	025019	0	0
2011	Belluno	Farra d'Alpago	025020	1	1
2012	Treviso	Farra di Soligo	026026	1	1
2011	Belluno	Feltre	025021	1	1
2014	Trento	Fiera di Primero	022084	0	1
2012	Treviso	Follina	026027	1	1
2015	Pordenone	Fontanafredda	093022	0	1
2011	Belluno	Fonzaso	025022	1	1
2011	Belluno	Forno di Zoldo	025024	0	0
2012	Vicenza	Foza	024041	0	0
2015	Treviso	Fregona	026030	1	1
2012	Vicenza	Gallio	024042	0	0
2012	Belluno	Gosaldo	025025	0	0
2013	Trento	Grigno	022095	1	1
2012	Trento	Imer	022097	0	0
2014	Como	Inverigo	013118	0	1
2012	Belluno	La Valle Agordina	025027	0	0
2011	Belluno	Lamon	025026	1	0
2014	Trento	Lasino	022101	0	1
2014	Trento	Lavis	022103	0	1
2014	Trento	Ledro	022229	0	1
2011	Belluno	Lentiai	025028	1	1
2011	Belluno	Limana	025029	1	1
2012	Belluno	Livinallongo del Col di Lana	025030	0	0
2015	Trento	Levico Terme	022104	1	1
2011	Belluno	Longarone	025071	1	1
2012	Belluno	Lorenzago di Cadore	025032	0	0
2012	Belluno	Lozzo di Cadore	025033	0	0
2012	Vicenza	Lusiana	024054	0	0
2014	Verona	Marano di Valpolicella	023046	0	1
2014	Brescia	Marone	017106	0	1
2014	Vicenza	Marostica	024057	1	1
2011	Belluno	Mel	025034	1	1
2013	Trento	Mezzano	022115	0	0
2014	Trento	Mezzolombardo	022117	0	1
2012	Treviso	Miane	026042	1	1
2015	Treviso	Monfumo	026045	1	1
2015	Pordenone	Montereale Valcellina	093027	1	1
2014	Verona	Negrar	023052	0	1
2014	Trento	Nogaredo	022127	0	1
2015	Trento	Novaledo	022129	1	0
2012	Belluno	Ospidale di Cadore	025035	1	0
2013	Trento	Ospedaletto	022130	1	0
2013	Treviso	Paderno del Grappa	026054	0	1
2011	Treviso	Paese	026055	0	1
2011	Belluno	Pedavena	025036	1	1
2015	Treviso	Pederobba	026056	1	1
2015	Trento	Pergine Valsugana	022139	1	1
2012	Belluno	Pieve d'Alpago	025038	1	0
2012	Belluno	Pieve di Cadore	025039	0	0
2012	Treviso	Pieve di Soligo	026057	0	1
2015	Pordenone	Polcenigo	093031	1	1
2011	Belluno	Ponte nelle Alpi	025040	1	1
2015	Pordenone	Pordenone	093033	1	1
2015	Treviso	Possagno	026061	1	1
2012	Vicenza	Pove del Grappa	024081	0	1
2014	Trento	Praso	022146	0	0
2012	Belluno	Puos d'Alpago	025041	1	0
2011	Belluno	Quero-Vas	025070	1	1
2014	Trento	Ragoli	022151	0	0
2012	Treviso	Revine Lago	026067	1	1
2015	Treviso	Riese Pio X	026068	1	1
2014	Trento	Riva del Garda	022153	0	1
2012	Belluno	Rivamonte Agordino	025043	1	0
2012	Belluno	Rocca Pietore	025044	0	0
2014	Vicenza	Romano d'Ezzelino	024086	1	1
2014	Trento	Roncegno Terme	022156	0	0
2014	Trento	Rovereto	022161	0	1
2015	Verona	Roverè Veronese	023067	1	0
2015	Pordenone	Sacile	093037	0	1
2014	Trento	Samone	022165	1	0
2012	Belluno	San Gregorio nelle Alpi	025045	1	1
2014	Vicenza	San Nazario	024093	1	1
2014	Verona	Sant'Anna d'Alfaedo	023078	0	1
2011	Belluno	Santa Giustina	025048	1	1
2014	Trento	Scurelle	022171	1	0
2011	Belluno	Sedico	025053	1	1
2012	Treviso	Segusino	026079	0	1
2011	Belluno	Seren del Grappa	025055	1	1
2012	Trento	Siror	022174	0	0
2012	Vicenza	Solagna	024101	0	1
2014	Sondrio	Sondrio	014061	1	1
2011	Belluno	Sospirolo	025056	1	0
2012	Belluno	Soverzene	025057	1	0
2011	Belluno	Sovramonte	025058	1	0
2014	Trento	Sporminore	022181	0	0
2014	Trento	Strigno	022185	1	1
2012	Belluno	Taibon Agordino	025059	1	0
2014	Trento	Taio	022186	0	0
2011	Belluno	Tambre	025060	1	0
2015	Treviso	Tarzo	026084	1	1
2014	Como	Tavernerio	013222	1	1
2014	Bergamo	Tavernola Bergamasca	016211	0	1
2014	Trento	Telve	022188	1	1
2014	Trento	Telve di sopra	022189	1	0
2014	Trento	Tenna	022190	0	1
2014	Trento	Tenno	022191	0	1
2015	Vicenza	Tezze sul Brenta	024104	1	1
2012	Trento	Transacqua	022204	0	0
2015	Verona	Tregnago	023087	1	1
2014	Trento	Trento	022205	1	1
2014	Trento	Tres	022206	0	0
2011	Treviso	Treviso	026086	0	1
2011	Belluno	Trichiana	025061	1	1
2015	Treviso	Valdobbiadene	026087	1	1
2012	Belluno	Valle di Cadore	025063	1	0
2012	Vicenza	Valstagna	024114	1	1
2015	Verona	Velo Veronese	023090	0	0
2015	Verona	Verona	023091	1	1
2014	Trento	Vignola-Falesina	022216	0	0
2012	Trento	Villa Agnedo	022221	1	1
2015	Treviso	Vittorio Veneto	026092	1	1
2012	Treviso	Volpago del Montello	026093	0	1
2012	Belluno	Voltago Agordino	025067	1	0
2014	Trento	Zambana	022225	0	0
2012	Belluno	Zoldo Alto	025068	0	1
2015	Pordenone	Pordenone	093033	0	1
2015	Pordenone	Porcia	093032	0	1
2015	Pordenone	Fontanafredda	093022	0	1
2015	Pordenone	Sacile	093037	0	1
2015	Pordenone	Caneva	093009	1	1
2015	Pordenone	Polcenigo	093031	1	1
